# Supplementary material for: Comparative Transcriptome Analysis Reveals That Exendin-4 Improves Steatosis in HepG2 Cells by Modulating Signaling Pathways Related to Lipid Metabolism
Source: Biomedicines. 2022 Apr 28;10(5):1020. doi: 10.3390/biomedicines10051020 (PMC9138370; doi:10.3390/biomedicines10051020)
Supplement: Supplementary file 1 [file biomedicines-10-01020-s001.zip]

Archive with 1 entries (1 files):
- biomedicines-1647624-supplementary.pdf
